# Supplementary material for: The Pictorial Screening Memory Test (P-MIS) for Adults with Moderate Intellectual Disability and Alzheimer’s Disease
Source: Int J Environ Res Public Health. 2022 Aug 30;19(17):10780. doi: 10.3390/ijerph191710780 (PMC9518372; doi:10.3390/ijerph191710780)
Supplement: Supplementary file 1 [file ijerph-19-10780-s001.zip]

Archive with 1 entries (1 files):
- ijerph-1839223-supplementary.pdf
